# Supplementary material for: LncRNA HOXC-AS1 Sponges miR-99a-3p and Upregulates MMP8, Ultimately Promoting Gastric Cancer
Source: Cancers (Basel). 2022 Jul 20;14(14):3534. doi: 10.3390/cancers14143534 (PMC9321533; doi:10.3390/cancers14143534)
Supplement: Supplementary file 1 [file cancers-14-03534-s001.zip]

Archive with 1 entries (1 files):
- cancers-1738044-supplementary.pdf
